# Supplementary material for: A Numerical Investigation of Dimensionless Numbers Characterizing Meltpool Morphology of the Laser Powder Bed Fusion Process
Source: Materials (Basel). 2022 Dec 22;16(1):94. doi: 10.3390/ma16010094 (PMC9821554; doi:10.3390/ma16010094)
Supplement: Supplementary file 1 [file materials-16-00094-s001.zip]

Archive with 1 entries (1 files):
- materials-2058642-supplementary.pdf
